# Supplementary material for: Evolution of carbapenem resistance in Acinetobacter baumannii during a prolonged infection
Source: Microb Genom. 2018 Mar 16;4(3):e000165. doi: 10.1099/mgen.0.000165 (PMC5885017; doi:10.1099/mgen.0.000165)
Supplement: Supplementary File 1 [file mgen-4-165-s003.xlsx]

## Sheet: 000165
isolate	# Illumina reads	mean Illumina insert size (bp)	average Illumina depth	# ONT reads	mean ONT read length	average ONT depth	BioSample	Illumina Reads	Nanopore Reads	Meropenem MIC (ug/mL)	Day of collection	Patient	ST	Clade
AYP-A1	4201956	469	90.3	11266	6578	18.5	SAMN07445111	SRR5891497	SRR5891498	2	-3	0	2	NA
AYP-A2	5000426	476	110.4	31283	11414	89.3	SAMN07445112	SRR5891495	SRR5891496	3	0	1	2
AYP-A3	4348308	459	97.1	52439	9158	120.1	SAMN07445113	SRR5891493	SRR5891494	2	4	1	2
AYP-A4	3866462	487	86.6	NA	NA	NA	SAMN07445114	SRR5891491	NA	3	4	1	2
AYP-A5	6590112	460	148.8	NA	NA	NA	SAMN07445115	SRR5891492	NA	8	4	1	2	A
AYP-A6	4690598	477	104.9	NA	NA	NA	SAMN07445116	SRR5891499	NA	3	4	1	2
AYP-A7	5955716	442	131	NA	NA	NA	SAMN07445117	SRR5891500	NA	4	13	1	2
AYP-A8	5902968	463	133.4	27541	11589	79.8	SAMN07445118	SRR5891488	SRR5891487	2	13	1	2	B
AYP-A9	6038874	447	133.9	NA	NA	NA	SAMN07445119	SRR5891485	NA	2	13	1	2
AYP-A10	4915800	464	111.6	NA	NA	NA	SAMN07445120	SRR5891486	NA	16	13	1	2	A
AYP-A11	5933420	464	132.6	NA	NA	NA	SAMN07445121	SRR5891483	NA	2	21	1	2
AYP-A12	5411142	402	123.4	NA	NA	NA	SAMN07445122	SRR5891484	NA	8	21	1	2	C
AYP-A13	6523504	384	144.8	16878	11432	48.2	SAMN07445123	SRR5891482	SRR5891481	10	21	1	2	A
AYP-A14	5776106	434	128.4	NA	NA	NA	SAMN07445124	SRR5891479	NA	2	23	1	2	B
AYP-A15	5098524	438	110.5	10787	8413	22.7	SAMN07445125	SRR5891476	SRR5891480	4	23	1	2
AYP-A16	5935366	423	127.1	NA	NA	NA	SAMN07445126	SRR5891475	NA	3	23	1	2
AYP-A17	4907928	423	109.3	30504	9906	75.5	SAMN07445127	SRR5891473	SRR5891474	4	28	1	2
AYP-A18	5124574	453	115.4	NA	NA	NA	SAMN07445128	SRR5891472	NA	32	28	1	2	C
AYP-A19	6316624	420	136.7	NA	NA	NA	SAMN07445129	SRR5891471	NA	32	34	1	2	C
AYP-A20	6348366	452	143.3	24892	9639	60	SAMN07445130	SRR5891469	SRR5891470	32	45	1	2	C
AYP-A21	5113834	447	114.6	NA	NA	NA	SAMN07445131	SRR5891478	NA	1.5	54	2	2	A
AYP-A22	6132980	410	130.4	NA	NA	NA	SAMN07445132	SRR5891477	NA	2	68	1	novel	NA
AYP-A23	5977854	448	132	16530	4204	17.4	SAMN07445133	SRR5891490	SRR5891489	0.38	104	3	2
